# Supplementary material for: Seeing the invisible: Tools to teach and study plant transcriptional responses
Source: Plant Physiol. 2024 Aug 14;196(3):1729–32. doi: 10.1093/plphys/kiae421 (PMC11531832; doi:10.1093/plphys/kiae421)
Supplement: kiae421_Supplementary_Data [file kiae421_supplementary_data.zip]

Archive with 2 entries (2 files):
- pp.00643.2024-s05.pdf
- PP2024RA00643R1_Supplemental_Material 1.docx
